# Supplementary material for: Inhibition of indoleamine dioxygenase leads to better control of tuberculosis adjunctive to chemotherapy
Source: JCI Insight. 2023 Jan 24;8(2):e163101. doi: 10.1172/jci.insight.163101 (PMC9977315; doi:10.1172/jci.insight.163101)
Supplement: Supplemental table 1 [file jciinsight-8-163101-s101.xlsx]

## Sheet: Sheet1
ID	Species	Age (years and days)	Sex	Treatment Group	Treatment duration	Source institute
SM01	Macaca mulatta	9 years, 261 days	Male	D1MT (45mg/kg); M (10mg/kg); E (20mg/kg)	D1MT, 7-11 wks post infection; ME, 7 - 19 wks post infection	SNPRC
SM02	Macaca mulatta	8 years, 328 days	Male	D1MT (45mg/kg); M (10mg/kg); E (20mg/kg)	D1MT, 7-11 wks post infection; ME, 7 - 19 wks post infection	SNPRC
SM03	Macaca mulatta	10 years, 196 days	Male	D1MT (45mg/kg); M (10mg/kg); E (20mg/kg)	D1MT, 7-11 wks post infection; ME, 7 - 19 wks post infection	TNPRC
SM04	Macaca mulatta	4 years, 199 days	Male	D1MT (45mg/kg); M (10mg/kg); E (20mg/kg)	D1MT, 7-11 wks post infection; ME, 7 - 19 wks post infection	TNPRC
SM05	Macaca mulatta	3 years, 21 days	Male	D1MT (45mg/kg); M (10mg/kg); E (20mg/kg)	D1MT, 7-11 wks post infection; ME, 7 - 19 wks post infection	CPRC
SM06	Macaca mulatta	5 years, 138 days	Male	M (10mg/kg); E (20mg/kg)	7 - 19 wks post infection	TNPRC
SM07	Macaca mulatta	2 years, 100 days	Male	M (10mg/kg); E (20mg/kg)	7 - 19 wks post infection	CPRC
SM08	Macaca mulatta	2 years, 222 days	Male	M (10mg/kg); E (20mg/kg)	7 - 19 wks post infection	CPRC
SM09	Macaca mulatta	6 years, 319 days	Male	M (10mg/kg); E (20mg/kg)	7 - 19 wks post infection	SNPRC
SM10	Macaca mulatta	6 years, 298 days	Male	M (10mg/kg); E (20mg/kg)	7 - 19 wks post infection	SNPRC
SM11	Macaca mulatta	13 years, 303 days	Female	M (10mg/kg); E (20mg/kg)	7 - 19 wks post infection	TNPRC
SM12	Macaca mulatta	12 years, 342 days	Female	Untreated	No treatment	SNPRC
SM13	Macaca mulatta	8 years, 260 days	Male	Untreated	No treatment	TNPRC
SM14	Macaca mulatta	12 years, 157 days	Female	Untreated	D1MT + ME, 3 days only at 7 wks post infection	TNPRC	Note: This macaque got only 3 days of treatment and had to euthanize thereafter as the disease was too severe and could not be controlled. Since, D1MT and ME were given to this animal, we have not included this one in immunological data. However, we have included this in clinical data.
SM15	Macaca mulatta	2 years, 273 days	Male	Untreated	No treatment	CPRC
SM16	Macaca mulatta	3 years, 227 days	Female	Untreated	No treatment	TNPRC
SM17	Macaca mulatta	4 years, 300 days	Male	Untreated	No treatment	TNPRC
SM18	Macaca mulatta	4 years, 286 days	Male	Untreated	No treatment	TNPRC
