# Supplementary material for: Inhibition of indoleamine dioxygenase leads to better control of tuberculosis adjunctive to chemotherapy
Source: JCI Insight. 2023 Jan 24;8(2):e163101. doi: 10.1172/jci.insight.163101 (PMC9977315; doi:10.1172/jci.insight.163101)
Supplement: Supplemental table 2 [file jciinsight-8-163101-s102.xlsx]

## Sheet: IFC and IF antibodies list
Primary antibodies
Antibody	Dilution	Supplier	Cat Number	Clone	Host	Validation Statement: Reactivity
CD68	1: 40	Thermo Fisher Scientific	MA5-13324	KP1	Mouse	Hamster, Human, Mouse, Pig, Rabbit, Rat, Rhesus monkeyn-human primate, Rat
IDO	1: 1000	Millipore Sigma	HPA023072	Polyclonal	Rabbit	Human, Non-human primate (in house validation)
Kynurenine	1: 200	ImmuSmol	IS1012	Polyclonal	Rabbit	All species
Secondary antibodies
Antibody	Dilution	Supplier	Cat Number
Goat anti Mouse IgG, Alexa Fluor 555	1: 400	Thermo Fisher Scientific	A21422
Goat anti-rabbit IgG, Alexa Fluor 488	1: 400	Thermo Fisher Scientific	A11008
