# Supplementary material for: Inhibition of indoleamine dioxygenase leads to better control of tuberculosis adjunctive to chemotherapy
Source: JCI Insight. 2023 Jan 24;8(2):e163101. doi: 10.1172/jci.insight.163101 (PMC9977315; doi:10.1172/jci.insight.163101)
Supplement: Supplemental table 3 [file jciinsight-8-163101-s103.xlsx]

## Sheet: Flow antibodies list
Antibody	Flourochrome	Supplier	Cat Number	Clone	Validation Statement: Reactivity
CD3	AL700	BD Biosciences	557917	SP34-2	Rhesus, Cynomolgus, Baboon (QC Testing), Human (Tested in Development)
CD4	PerCPCy5.5	BD Biosciences	552838	L200	Rhesus, Cynomolgus, Baboon (QC Testing), Human (Tested in Development)
CD8	APC	Biolegend	301049	RPA-T8	Human, Chimpanzee, Baboon, Cynomolgus, Rhesus, Pigtailed Macaque
CD28	PE-Cy7	BD Biosciences	560684	Cd28.2	Human (QC Testing)
CD95	BV421	BD Biosciences	562616	DX2	Human (QC Testing), Rhesus, Cynomolgus, Baboon (Tested in Development)
Ki67	BV480	BD Biosciences	566109	B56
CD45	BUV395	BD Biosciences	564099	D058-1283	Rhesus, Cynomolgus, Baboon (QC Testing)
Fixable Viablity Stain 575V (Live/Dead)		BD Biosciences	565694
